# Supplementary material for: Antibacterial and Proliferative Effects of NaOH-Coated Titanium, Zirconia, and Ceramic-Reinforced PEEK Dental Composites on Bone Marrow Mesenchymal Stem Cells
Source: Pharmaceutics. 2022 Dec 28;15(1):98. doi: 10.3390/pharmaceutics15010098 (PMC9863913; doi:10.3390/pharmaceutics15010098)
Supplement: Supplementary file 1 [file pharmaceutics-15-00098-s001.zip]

Archive with 1 entries (1 files):
- pharmaceutics-2107870-supplementary.pdf
